# Supplementary material for: DNA topoisomerase II alpha promotes the metastatic characteristics of glioma cells by transcriptionally activating β-catenin
Source: Bioengineered. 2022 Jan 11;13(2):2207–16. doi: 10.1080/21655979.2021.2023985 (PMC8974225; doi:10.1080/21655979.2021.2023985)
Supplement: Supplemental Material [file KBIE_A_2023985_SM4110.zip]

Archive with 2 entries (1 files):
- supplementary/
- supplementary/supplementary materials.docx
